# Supplementary material for: Test–re-test reliability and inter-rater reliability of a digital pelvic inclinometer in young, healthy males and females
Source: PeerJ. 2016 Mar 31;4:e1881. doi: 10.7717/peerj.1881 (PMC4824902; doi:10.7717/peerj.1881)
Supplement: Supplemental Information 2 [file peerj-04-1881-s002.xlsx]

## Sheet: Tester 1 (a1)
Left	Right
15.5	10
16.5	17
6	11
6	12
14.5	16.5
9.5	10
7	11
6	11
10.5	10.5
-3.5	0.5
2	6
13.5	11.5
7	10
16.5	20.5
10	15
7.5	8
17	16

## Sheet: Tester 1 (a2)
Left	Right
15.5	10.5
13	16
5.5	11
5.5	11
14	16
9.5	10
7	10.5
5.5	10
12.5	10
-3.5	0
2	6
13.5	11
6.5	10
16.5	20.5
10	16
7.5	9
18	16

## Sheet: Tester 1 (a3) 
Left	Right
15	11
15	19.5
5.5	11
8.5	11
14	16.5
10	10.5
7	9.5
5.5	10
12.5	10
-3.5	0
1	5
13.5	13
6.5	10
15.5	20.5
11	15
7	8
19	16

## Sheet: Tester 2 (a1)
Left	Right
12.5	8.5
16.2	17.1
3.8	7.3
9.1	10.7
11.6	9.8
11.5	9.7
8.5	12.5
6	7
7.4	11.1
-11.5	-2.5
-4	1.9
12.4	13.1
5.5	0.4
11.4	14.8
9.6	14.5
6.7	9
11.3	12.8

## Sheet: Tester 2 (a2)
Left	Right
12.2	8.1
17.1	17.2
3.2	7.1
9.1	11.7
11.1	10.2
9.9	9.8
7.5	12.9
7.7	9.8
6.8	11.4
-11	-5
-4.2	2.7
12.9	13.3
4.9	1.8
11.2	15
9.5	14
6.3	10.3
10.8	12.7

## Sheet: Tester 2 (a3)
Left	Right
13.8	9.2
15.5	15.9
3.6	8.3
8.7	11.8
11.4	10
11.2	9.7
7.4	11.7
7.8	9.2
7.2	11.5
-8.9	-2.5
-5.2	2.3
11.7	12.4
6.8	2.1
12.1	17
8.6	14.1
6.2	9.1
14.3	15.9
